# Supplementary material for: Fungal Extracellular Enzymes from Aspergillus spp. as Promising Candidates for Extra-Heavy Oil Degradation and Enhanced Oil Recovery
Source: Microorganisms. 2024 Nov 7;12(11):2248. doi: 10.3390/microorganisms12112248 (PMC11596075; doi:10.3390/microorganisms12112248)
Supplement: Supplementary file 1 [file microorganisms-12-02248-s001.zip]

Archive with 1 entries (1 files):
- microorganisms-3285027-supplementary.pdf
